# Supplementary material for: A curated DNA barcode reference library for parasitoids of northern European cyclically outbreaking geometrid moths
Source: Ecol Evol. 2022 Nov 18;12(11):e9525. doi: 10.1002/ece3.9525 (PMC9674473; doi:10.1002/ece3.9525)
Supplement: Supplementary file 2 — Table S1 [file ECE3-12-e9525-s002.xlsx]

## Sheet: Supplementary Table S1
Supporting Information Table S1. Parasitoids attacking Epirrita autumnata and Operophtera brumata eggs, larvae, prepupae, and/or pupae according to the data presented here and literature sources, with information on their ecological traits. Species in red font represent apparent misidentifications, doubtful records, or old nomenclature, while species in orange font are potential or likely parasit…
Order	Superfamily	Family	Genus	Species	Author	Parasitoid guild1	Solitary/gregarious	Endo-/ectoparasitoid	Koino-/idiobiont	Host(s)2		Abundance3	Barcoded here	Notes	References
Hymenoptera
	Platygastroidea
		Platygastridae
			Telenomus	cf. laeviceps	Foerster, 1861	E	solitary	n/a	n/a	EA+OB		3	Yes?	Not the real T. laeviceps, which has a barcode reference in the tree	Klemola et al. 2014
			Telenomus	sp. 1		E	solitary	n/a	n/a	EA*	1	?	Yes	EK125; either sp. 1 or sp. 2 may represent Telenomus cf. laeviceps
			Telenomus	sp. 2		E	solitary	n/a	n/a	EA*	1	?	Yes	EK121, RN137, EK122, EK123; either sp. 1 or sp. 2 may represent Telenomus cf. laeviceps
	Chalcidoidea
		Encyrtidae
			Copidosoma	chalconotum	(Dalman, 1820)	E-L or E-PP	gregarious	endo	koinobiont	EA*	1	2	Yes	Determined by Veli Vikberg. Our sequence also produces a 99% hit to an unpublished C. chalconotum barcode on BOLD, but the public C. chalconotum KF850101 from China is a likely misidentification.	Teder et al. 2000, Kenis et al. 2005
		Eulophidae
			Eulophus	ramicornis (= larvarum)	(Fabricius, 1781)	L	gregarious	ecto	koinobiont	EA*+OB*	1	3	Yes	9 individuals (RN117-EK082) in the tree; Sibling vouchers determined by Richard Askew; Generalist (Shaw 1987); In moth literature peviously listed as E. larvarum, but current valid name is E. ramicornis (Fabricius)	Shaw 1987, Ruohomäki 1994, Kaitaniemi & Ruohomäki 1999, Teder et al. 2000, Klemola et al. 2007, Tenow 1956, 1963, Vindstad et al. 2010, Klemola et al. 2012, Vindstad et al. 2011, Vindstad et al. 2013, Vindstad 2014, Virtanen & Neuvonen 1999, Bylund 1997
			Eulophus	sp.		L	gregarious	ecto	koinobiont	EA*+OB*	1	?	Yes	Sibling vouchers determined as E. ramicornis by Richard Askew; 7 individuals (EK091-EK082), but barcode distant from E. ramicornis
			Miotropis	unipuncta	(Nees, 1834)	L	gregarious	ecto	koinobiont	EA*	1	1	Yes	EK069; Sibling vouchers determined by Richard Askew; previous host records Coleophora and other microlepoptera, so possible rearing contaminant; our sequence does not match the single partial reference sequence on BOLD
	Proctotrupoidea		Undetermined			L		endo		EA		n/a		Misidentified, concerns Copidosoma (Encyrtidae)	Ruohomäki 1994
	Ichneumonoidea
		Braconidae
			Zele	deceptor	(Wesmael, 1835)	L-PP	solitary	endo	koinobiont	EA*	1	3	Yes		Ruohomäki 1994, Kaitaniemi & Ruohomäki 1999, Klemola et al. 2007, Stankovic et al. 2010, Vindstad et al. 2010, Vindstad et al. 2013, Virtanen & Neuvonen 1999, Bylund 1997
			Aleiodes	gastritor	(Thunberg, 1822)	L	solitary	endo	koinobiont	EA*	1	3	Yes	Correct form A. gastritor-agg.; "Aleiodes cf. gastritor" in Kenis et al. 2005; Species group with complex taxonomy, the same or a close species parasitizes OB in the U.K. (M. Shaw, pers. obs.)	Ruohomäki 1994, Kaitaniemi & Ruohomäki 1999 (as A. testaceus), Teder et al. 2000, Stankovic et al. 2010, Vindstad et al. 2010, Vindstad et al. 2013, Vindstad 2014, Kenis et al. 2005
			Aleiodes	circumscriptus	(Nees, 1834)	L	solitary	endo	koinobiont	EA		n/a	GBAH20559_19	Rhogas circumscriptus in old literature, but records likely represent A. gastritor agg. Start of reference sequence edited away.	Trägårdh 1921, Kalliola 1941 (both as Rhogas circumscriptus), Tenow 1972 cites Trägårdh 1921
			Aleiodes	testaceus	(Spinola, 1808)	L	solitary	endo	koinobiont	EA		n/a	Yes?	= A. gastritor? But see Stankovic et al. 2010	Kaitaniemi & Ruohomäki 1999, Stankovic et al. 2010
			Protapanteles	immunis	(Haliday, 1834)	L	solitary	endo	koinobiont	EA*+OB	1	2(-3?)	Yes	Parasitizes also OB; M. R. Shaw, K. Ruohomäki, T. Klemola, pers. obs.	Ruohomäki 1994, Ruohomäki et al. 2013, Teder et al. 2000, Teder & Tammaru 2001, Stankovic et al. 2010
			Protapanteles	anchisiades	(Nixon, 1973)	L	solitary	endo	koinobiont	EA*	1	3	Yes		Kenis et al. 2005, Klemola et al. 2007, Ruohomäki et al. 2013
			Apanteles	solitarius	(Ashmead, 1900)	L	solitary	endo	koinobiont	EA		n/a	No	Misidentification according to Ruohomäki et al. 2013; Concerns Cotesia salebrosa, Protapanteles immunis, and/or P. anchisiades	Tenow 1956, 1963, 1972
			Apanteles	sp.		L	solitary	endo	koinobiont	EA		n/a	No	Misidentification; Concerns Cotesia salebrosa, Protapanteles immunis, and/or P. anchisiades	Ruohomäki 1994
			Cotesia	autumnatae	Shaw, 2013	L	solitary	endo	koinobiont	EA*	1	1-2	Yes		Ruohomäki et al. 2013
			Cotesia	eulipis	(Nixon, 1974)	L	gregarious	endo	koinobiont	OB*	1	3	Yes		Klemola et al. 2012, Vindstad 2014
			Cotesia	sericea	(Nees, 1834)	L	solitary	endo	koinobiont	OB*	1	3	Yes	Our barcode EK085 hits C. sericea BCHYM7193-15 on BOLD; Nixon (1974) records this (as Apanteles praepotens) as an a regular parasitoid of OB in UK, confirmed by M. R. Shaw, pers. obs.	Our data (Additional C. sericea specimens found upon re-examination of further samples; see main text)
			Cotesia	salebrosa	(Marshall, 1885)	L	solitary	endo	koinobiont	EA*+OB	1	3	Yes		Kenis et al. 2005, Klemola et al. 2007, Klemola et al. 2012, Ruohomäki et al. 2013
			Cotesia	jucunda	(Marshall, 1885)	L	solitary	endo	koinobiont	EA (+OB?)	1	n/a	KC414763	Reference barcode in tree, but none of our sequences match it. Misidentification according to Ruohomäki et al. 2013, but the species parasitizes O. brumata elsewhere in Europe	Ruohomäki 1994, Kaitaniemi & Ruohomäki 1999, Teder et al. 2000, Teder & Tammaru 2001, Stankovic et al. 2010, Virtanen & Neuvonen 1999, Bylund 1997
		Ichneumonidae
			Pimpla	flavicoxis	Thomson, 1877	P	solitary	endo	n/a	EA*+OB*	1	3	Yes		Klemola et al. 2007, Klemola et al. 2014
			Pimpla	sodalis	Ruthe, 1859	P	solitary	endo	n/a	EA?	1	?	DRYAS15647-15	Reference barcode DRYAS15647-15 in tree; indirectly inferred by Nuorteva and Jussila as a parasitoid of E. autumnata due to abundance in outbreak years	Nuorteva & Jussila 1967, 1969, Jussila & Nuorteva 1968, Nuorteva 1971; as Coccygomimus sodalis sodalis
			Itoplectis	alternans	(Gravenhorst, 1829)	P, or PP/P if pseudohyperparasitoid	solitary	endo	idiobiont	EA		n/a	COLHH081-18	Unlikely direct parasitoid but possible as an opportunistic pseudohyperparasitoid	Kalliola 1941
			Cratichneumon	viator	(Scopoli, 1763)	P	solitary	endo	n/a	EA*+OB	1	3	Yes		Klemola et al. 2007, Klemola et al. 2014
			Cratichneumon	rufifrons	(Gravenhorst, 1829)	P	solitary	endo	n/a	EA*+OB*	1	3	Yes		Klemola et al. 2014
			Cratichneumon	jocularis	(Wesmael, 1848)	P	solitary	endo	n/a	EA	1	1	COLHH2784-19	K. Ruohomäki, pers. obs., determined by Gergely Várkonyi	K. Ruohomäki, pers. obs.
			Agrypon	flaveolatum	(Gravenhorst, 1807)	L-P	solitary	endo	koinobiont	EA*+OB	1	3	Yes		San & Spitzer 1993, Kenis et al. 2005, Klemola et al. 2007, Vindstad et al. 2010, Vindstad et al. 2011, Vindstad et al. 2013, Vindstad 2014, Elkinton et al. 2021
			Campoletis	varians	(Thomson, 1887)	L-PP	solitary	endo	koinobiont	EA*	1	3	Yes		Ruohomäki 1994, Kaitaniemi & Ruohomäki 1999, Kenis et al. 2005, Klemola et al. 2007, Virtanen & Neuvonen 1999
			Campoletis	sp.		L-PP	solitary	endo	koinobiont	EA		n/a	Yes?	Samples from the vicinity of Turku in Finland, most likely represent C. varians	Teder & Tammaru 2001
			Sinophorus	turionum	(Ratzeburg, 1844)	L-PP	solitary	endo	koinobiont	EA*+OB*	1	2?	Yes	Our sequences match COLHH1480-18 on BOLD	Ruohomäki 1994
			Sinophorus	crassifemur	(Thomson, 1887)	L-PP	solitary	endo	koinobiont	EA+OB		n/a	No	Used as composite taxon with Phobocampe sp. and likely misidentified by Vindstad et al. 2010, 2013	Vindstad et al. 2010, Vindstad et al. 2013
			Enytus	apostatus	(Gravenhorst, 1829)	L / L-PP	solitary	endo	koinobiont	EA*	1	1	Yes, COLHH2925_20, GMGRD1891-13	Note: "E. apostata" sequences in BOLD appear to originate from misidentified Hyposoter individuals leading to sequential mislabeling of subsequent sequences	Our data (RN120)
			Phobocampe	tempestiva	(Holmgren, 1860)	L	solitary	endo	koinobiont	EA*+OB*	1	3	Yes		Klemola et al. 2012
			Phobocampe	variabilis	Sedivy, 2004	L	solitary	endo	koinobiont	EA	1	1?	COLHH1438-18	The name P. neglecta used in the cited papers; see Sedivy 2004	Ruohomäki 1994, Kaitaniemi & Ruohomäki 1999
			Phobocampe	neglecta	(Holmgren, 1860)	L	solitary	endo	koinobiont	EA+OB?		n/a	No	According to Sedivy 2004, records of P. neglecta from northern Fennoscandia represent misidentifications of P. variabilis	Ruohomäki 1994, Kaitaniemi & Ruohomäki 1999
			Phobocampe	punctata	Sedivy, 2004	L	solitary	endo	koinobiont	EA		n/a	No	Taxonomically complex genus, uncertain whether this species exists	Sedivy 2004
			Phobocampe	bicingulata	(Gravenhorst, 1829)	L	solitary	endo	koinobiont	EA+OB		n/a	JN293111	Most likely misidentification of P. tempestiva; reference JN293111 in tree	Teder et al. 2000
			Phobocampe	sp.		L	solitary	endo	koinobiont	EA		n/a		Probably one of the above species	Kenis et al. 2005, Klemola et al. 2007
			Cryptus	titubator	(Thunberg, 1822)	PP/P	solitary	endo?	idiobiont	EA+OB	1	?	COLHH837_18	The host is attacked in its pupation cell underground; Uncertain identification based on Vindstad 2014	Vindstad et al. 2010, Vindstad et al. 2011, Vindstad et al. 2013, Vindstad 2014
			Cryptus (Itamoplex)	armator	Fabricius, 1804	PP/P	solitary	endo?	idiobiont	EA?	1	?	GMGMK266-14	The host is attacked in its pupation cell underground; As Trachysphyrus (Cryptus) albatorius in Tenow 1972, Trachysphyrus albatorius in Jussila & Nuorteva 1968	Nuorteva & Jussila 1967, 1969; Jussila & Nuorteva 1968; Nuorteva 1971, Tenow 1956, 1963, 1972, Bylund 1997
			Polytribax	arrogans	(Gravenhorst, 1829)	PP-P	solitary	endo?	idiobiont	EA	1	1	COLHH1058-18	Rarely	K. Ruohomäki, pers. obs., det. G. Varkonyi
			Netelia	latungula	(Thomson, 1888)	L-PP	solitary	ecto	koinobiont	OB	1	1	COLHH218-18		Vindstad 2014
			Netelia	virgata	(Geoffroy, 1785)	L-PP	solitary	ecto	koinobiont	EA	1	1	COLHH084_18	Rarely	Kenis et al. 2005
			Lissonota	biguttata	Holmgren, 1860	L-PP	solitary	endo	koinobiont	OB	1	1	COLHH1947-18	(= L. femorator)	M. R. Shaw, pers. obs.
Diptera
	Oestroidea
		Tachinidae
			Lypha	dubia	(Fallén, 1810)	L-P or L-PP	solitary	endo	koinobiont	EA+OB		1-2	(TACFI113-12)	L. dubia barcodes not included in analyses here, but many reference sequences are available on BOLD, e.g. TACFI113-12	Cheng 1970, K. Ruohomäki, pers. obs.
1 Parasitoid guilds [abbreviations E (egg), L (larval), PP (prepupal) and P (pupal) according to Kenis et al. 2005] are defined by the host stage attacked (1st abbr.) and killed (2nd abbr., when the stages are not the same) by the parasitoid (Mills 1994).
2 EA = Epirrita autumnata, OB = Operophtera brumata; hosts observed in our barcode dataset are marked by asterisks
3 Semi-quantitative abundance classes are informal and based on own unpublished observations: 1 = rare, 2 = frequent, but not common, 3 = common
References
Bylund, H. (1997). Stand age-structure influence in a low population peak of Epirrita autumnata in a mountain birch forest. Ecography, 20, 319–326. doi.org/10.1111/j.1600-0587.1997.tb00376.x
Cheng, L. (1970). Timing of attack by Lypha dubia Fall. (Diptera: Tachinidae) on the winter moth Operophtera brumata (L.) (Lepidoptera: Geometridae) as a factor affecting parasite success. Journal of Animal Ecology, 39, 313–320. doi.org/10.2307/2973
Elkinton, J. S., Boettner, G. H., & Broadley, H. J. 2021. Succesful biological control of winter moth, Operophtera brumata, in the northeastern United States. Ecological Applications,31, e02326. doi.org/10.1002/eap.2326
Jussila, R., & Nuorteva, P. (1968). The ichneumonid fauna in relation to an outbreak of Oporinia autumnata (Bkh.) (Lep. Geometridae) on subarctic birches. Ann. Zool. Fenn., 5, 273–275. www.jstor.org/stable/23731356
Kaitaniemi, P., & Ruohomäki, K. (1999). Effects of autumn temperature and oviposition date on timing of larval development and risk of parasitism in a spring folivore. Oikos, 84, 435–442. doi.org/10.2307/3546422
Kalliola, R. (1941). Tunturimittari (Oporinia autumnata), subalpiinisten koivikoiden tuholainen. Luonnon Ystävä, 45, 53–60.
Kenis, M., Herz, K., West, R. J., & Shaw, M. R. (2005). Parasitoid assemblages reared from geometrid defoliators (Lepidoptera: Geometridae) of larch and fir in the alps. Agric. For. Entomol., 7, 307–318. https://doi.org/10.1111/j.1461-9555.2005.00277.x
Klemola, T., Klemola, N., Andersson, T., & Ruohomäki, K. (2007). Does immune function influence population fluctuations and level of parasitism in the cyclic geometrid moth? Population Ecology, 49, 165–178. doi: 10.1007/s10144-007-0035-7
Klemola, T., Ammunét, T., Andersson, T., Klemola, N., & Ruohomäki, K. (2012). Larval parasitism rate increases in herbivore-damaged trees: a field experiment with cyclic birch feeding moths. Oikos, 121, 1525–1531. doi: 10.1111/j.1600-0706.2011.20096.x
Klemola, T., Andersson, T., & Ruohomäki, K. (2014). Delayed density-dependent parasitism of eggs and pupae as a contributor to the cyclic population dynamics of the autumnal moth. Oecologia, 175, 1211–1225. doi: 10.1007/s00442-014-2984-9
Nuorteva, P. (1971). Decline of the parasite population of the geometrid moth Oporinia autumnata (Bkh.) during the second year after a calamity on birches. Ann. Entomol. Fenn., 37, 96.
Nuorteva, P., & Jussila, R. (1967). Seasonal and zonal distribution of Ichneumonidae (Hym.) on a subarctic fell during a calaity of the geometrid moth Oporinia autumnata (Bkh.) on birches. Ann. Entomol. Fenn., 33, 155–163.
Nuorteva, P., & Jussila, R. (1969). Incidence of ichneumonids on a subarctic fell after a calamity of the geometrid moth Oporinia autumnata (Bkh.) on birches. Ann. Entomol. Fenn., 35, 153–160.
Mills, N. J. (1994). Parasitoid guilds: defining the structure of the parasitoid communities of endopterygote insect hosts. Environ. Entomol., 23, 1066–1083. doi: 10.1093/ee/23.5.1066
Ruohomäki, K. (1994). Larval parasitism in outbreaking and non-outbreaking populations of Epirrita autumnata (Lepidoptera , Geometridae). Entomologica Fennica, 5, 27–34. doi.org/10.33338/ef.83787
Ruohomäki, K., Klemola, T., Shaw, M. R., Snäll, N., Sääksjärvi, I. E., Veijalainen, A., & Wahlberg, N. (2013). Microgastrinae (Hymenoptera: Braconidae) parasitizing Epirrita autumnata (Lepidoptera: Geometridae) larvae in Fennoscandia with description of Cotesia autumnatae Shaw, sp. n. Entomologica Fennica, 24, 113–116. doi: 10.33338/ef.8340
San, N. V. & Spitzer , K. (1993). Isolated populations of the winter moth, Operophtera brumata (Lepidoptera: Geometridae), their heavy metal content and parasitism. Eur. J. Entomol., 90, 311–321.
Sedivy, J. (2004). European species of the genus Phobocampe Forster (Hymenoptera: Ichneumonidae). Acta Universitatis Carolinae Biologica, 48, 203–235.
Shaw, M. R. (1987). Host associations of species of Eulophus in Britain (Hymenoptera: Eulophidae). Entomologist's Gazette, 38, 59–63.
Stanković, S., Žikić, V., & Ilić, M. (2010). Betula species as host plants for various insects parasitized by braconids (Hymenoptera: Braconidae) in Serbia. Biologica Nyssana, 1, 117–122.
Teder, T., & Tammaru, T. (2001): Large larvae of a flush-feeding moth (Epirrita autumnata, Lepidoptera: Geometridae) are not at a higher risk of parasitism: implications for the moth’s life-history. Eur. J. Entomol., 98, 277–282.
Teder, T., Tanhuanpää, M., Ruohomäki, K., Kaitaniemi, K. R. P., & Henriksson, J. (2000). Temporal and spatial variation of larval parasitism in non-outbreaking populations of a folivorous moth. Oecologia, 123, 516–524. doi: 10.1007/s004420000346
Tenow, O. (1956). Fjällbjörkmätarens härjningar i Abiskodalen sommaren 1955. Sveriges Natur, 47, 165-173, 184–187.
Tenow, O. (1963). Leaf-eating insects on the mountain birch at Abisko (Swedish Lapland) with note on bionomics and parasites. Zool. Bidr. Uppsala, 35, 545–567.
Tenow, O. (1972). The outbreaks of Oporinia autumnata Bkh. and Operophthera spp. (Lep., Geometridae) in the Scandinavian mountain chain and northern Finland 1862–1968. Zoologiska Bidrag från Uppsala, Suppl. 2, 1–107.
Trägårdh, I. (1921). Skoginsekternas skadegörelse under 1918. Medd. Skogsförsöksanst. Stockh., 18, 281–314.
Vindstad, O. P. L. (2014). Cyclically outbreaking geometrid moths in sub-arctic mountain birch forest: the organization and impacts of their interactions with animal communities. PhD Thesis, University of Tromsø. https://hdl.handle.net/10037/7004
Vindstad, O. P. L., Hagen, S. B., Schott, T., & Ims, R. A. (2010). Spatially patterned guild structure in larval parasitoids of cyclically outbreaking winter moth populations. Ecological Entomology, 35, 456–463. doi: 10.1111/j.1365-2311.2010.01201.x
Vindstad, O. P. L., Hagen, S. B., Jepsen, J. U., Kapari, L., Schott, T., & Ims, R. A., (2011). Phenological diversity in the interactions between winter moth (Operophtera brumata) larvae and parasitoid wasps in sub-arctic mountain birch forest. Bull. Entomol. Res., 101, 705–714. doi.org/10.1017/S0007485311000277
Vindstad, O. P. L., Schott, T., Hagen, S. B., Jepsen, J. U., Kapari, L., & Ims, R. A., (2013). How rapidly do invasive birch forest geometrids recruit larval parasitoids? Insights from comparison with a sympatric native geometrid. Biol. Invasions, 15, 1573–1589. doi.org/10.1007/s10530-012-0393-8
Virtanen, T., & Neuvonen, S. (1999). Performance of moth larvae on birch in relation to altitude, climate, host quality and parasitoids. Oecologia, 120, 92–101. doi.org/10.1007/s004420050837
